# Supplementary material for: Venetoclax Initiation in Chronic Lymphocytic Leukemia: International Insights and Innovative Approaches for Optimal Patient Care
Source: Cancers (Basel). 2024 Feb 28;16(5):980. doi: 10.3390/cancers16050980 (PMC10931175; doi:10.3390/cancers16050980)
Supplement: Supplementary file 1 [file cancers-16-00980-s001.zip]

Archive with 1 entries (1 files):
- cancers-2782666-supplementary.pdf
